# Supplementary material for: Cervical Cancer and Human Papillomavirus Awareness among Women in Antigua and Barbuda
Source: Medicina (Kaunas). 2023 Jun 30;59(7):1230. doi: 10.3390/medicina59071230 (PMC10383998; doi:10.3390/medicina59071230)
Supplement: Supplementary file 1 [file medicina-59-01230-s001.zip]

Archive with 1 entries (1 files):
- medicina-2420389-supplementary.pdf
